# Supplementary material for: Regulatory T Cell Depletion Using a CRISPR Fc-Optimized CD25 Antibody
Source: Int J Mol Sci. 2022 Aug 5;23(15):8707. doi: 10.3390/ijms23158707 (PMC9369266; doi:10.3390/ijms23158707)
Supplement: Supplementary file 1 [file ijms-23-08707-s001.zip]

Archive with 1 entries (1 files):
- ijms-1808960-supplementary.pdf
